# Supplementary material for: Butyrate Glycerides Protect against Intestinal Inflammation and Barrier Dysfunction in Mice
Source: Nutrients. 2022 Sep 26;14(19):3991. doi: 10.3390/nu14193991 (PMC9570839; doi:10.3390/nu14193991)
Supplement: Supplementary file 1 [file nutrients-14-03991-s001.zip]

Archive with 1 entries (1 files):
- nutrients-1911320-supplementary.pdf
